# Supplementary material for: X-ray diffractometry for the structure determination of a submicrometre single powder grain
Source: J Synchrotron Radiat. 2009 Apr 1;16(Pt 3):352–7. doi: 10.1107/S090904950900675X (PMC2678016; doi:10.1107/S090904950900675X)
Supplement: Supplementary file 1 [file s-16-00352-sup1.cif]

 
data_I 
#==============================================================================

# PROCESSING SUMMARY (IUCr Office Use Only)

_journal_date_recd_electronic      2008-12-24
_journal_date_to_coeditor         ?
_journal_date_from_coeditor       ?
_journal_date_accepted     2009-02-24
_journal_date_printers_first      ?
_journal_date_printers_final      ?
_journal_date_proofs_out          ?
_journal_date_proofs_in           ?
_journal_coeditor_name            ?
_journal_coeditor_code      IA5038
_journal_coeditor_notes
; ?
;
_journal_paper_category      FA
_journal_techeditor_code      S090675
_iucr_compatibility_tag          ACTA95
_journal_techeditor_notes  
;
;
_journal_coden_ASTM               ?
_journal_name_full                ?
_journal_year                     ?
_journal_volume                   ?
_journal_issue                    ?
_journal_page_first               ?
_journal_page_last                ?
_journal_suppl_publ_number        ?
_journal_suppl_publ_pages         ?

#==============================================================================

 
_audit_creation_method            SHELXL-97 
_chemical_name_systematic 
; 
 ? 
; 
_chemical_name_common             ? 
_chemical_melting_point           ? 
_chemical_formula_moiety          'Ba O3 Ti' 
_chemical_formula_sum 
 'Ba O3 Ti' 
_chemical_formula_weight          233.24 
 
loop_ 
 _atom_type_symbol 
 _atom_type_description 
 _atom_type_scat_dispersion_real 
 _atom_type_scat_dispersion_imag 
 _atom_type_scat_source 
 'Ba'  'Ba'  -0.3244   2.2819 
 'International Tables Vol C Tables 4.2.6.8 and 6.1.1.4' 
 'Ti'  'Ti'   0.2776   0.4457 
 'International Tables Vol C Tables 4.2.6.8 and 6.1.1.4' 
 'O'  'O'   0.0106   0.0060 
 'International Tables Vol C Tables 4.2.6.8 and 6.1.1.4' 
 
_symmetry_cell_setting            Tetragonal 
_symmetry_space_group_name_H-M    'P 4 m m'
 
loop_ 
 _symmetry_equiv_pos_as_xyz 
 'x, y, z' 
 '-y, x, z' 
 '-x, -y, z' 
 'y, -x, z' 
 '-x, y, z' 
 'x, -y, z' 
 '-y, -x, z' 
 'y, x, z' 
 
_cell_length_a                    3.9905(13) 
_cell_length_b                    3.9905(13) 
_cell_length_c                    4.0412(14) 
_cell_angle_alpha                 90.00 
_cell_angle_beta                  90.00 
_cell_angle_gamma                 90.00 
_cell_volume                      64.35(4) 
_cell_formula_units_Z             1 
_cell_measurement_temperature     300(2) 
_cell_measurement_reflns_used     ? 
_cell_measurement_theta_min       ? 
_cell_measurement_theta_max       ? 
 
_exptl_crystal_description        ? 
_exptl_crystal_colour             White
_exptl_crystal_size_max           0.0006
_exptl_crystal_size_mid           0.0006 
_exptl_crystal_size_min           0.0003
_exptl_crystal_density_meas       'not measured' 
_exptl_crystal_density_diffrn     6.018 
_exptl_crystal_density_method     'not measured' 
_exptl_crystal_F_000              102 
_exptl_absorpt_coefficient_mu     18.037 
_exptl_absorpt_correction_type    'none' 
_exptl_absorpt_correction_T_min   ? 
_exptl_absorpt_correction_T_max   ? 
_exptl_absorpt_process_details    ? 
 
_exptl_special_details 
; 
 ? 
; 
 
_diffrn_ambient_temperature       300(2) 
_diffrn_radiation_wavelength      0.83351 
_diffrn_radiation_type            Synchrotron 
_diffrn_radiation_source          'synchrotron radiation SPring-8 BL40XU' 
_diffrn_radiation_monochromator   'Si(111) Channel Cut' 
_diffrn_measurement_device_type   'Rigaku Saturn 724' 
_diffrn_measurement_method        'Oscillation Photograph' 
_diffrn_detector_area_resol_mean  29 
_diffrn_standards_number          ? 
_diffrn_standards_interval_count  ? 
_diffrn_standards_interval_time   ? 
_diffrn_standards_decay_%         ? 
_diffrn_reflns_number             468 
_diffrn_reflns_av_R_equivalents   0.0940 
_diffrn_reflns_av_sigmaI/netI     0.0823 
_diffrn_reflns_limit_h_min        -2 
_diffrn_reflns_limit_h_max        4 
_diffrn_reflns_limit_k_min        -4 
_diffrn_reflns_limit_k_max        4 
_diffrn_reflns_limit_l_min        -4 
_diffrn_reflns_limit_l_max        4 
_diffrn_reflns_theta_min          5.92 
_diffrn_reflns_theta_max          29.26 
_reflns_number_total              88 
_reflns_number_gt                 85 
_reflns_threshold_expression      >2\s(I) 
 
_computing_data_collection        'Rapid Auto(Rigaku)' 
_computing_cell_refinement        'Rapid Auto(Rigaku)'
_computing_data_reduction         'Rapid Auto(Rigaku)' 
_computing_structure_solution     'SHELXS-97 (Sheldrick, 1990)' 
_computing_structure_refinement   'SHELXL-97 (Sheldrick, 1997)' 
_computing_molecular_graphics     ? 
_computing_publication_material   ? 
 
_refine_special_details 
; 
 Refinement of F^2^ against ALL reflections.  The weighted R-factor wR and 
 goodness of fit S are based on F^2^, conventional R-factors R are based 
 on F, with F set to zero for negative F^2^. The threshold expression of 
 F^2^ > 2sigma(F^2^) is used only for calculating R-factors(gt) etc. and is 
 not relevant to the choice of reflections for refinement.  R-factors based 
 on F^2^ are statistically about twice as large as those based on F, and R- 
 factors based on ALL data will be even larger. 
; 
 
_refine_ls_structure_factor_coef  Fsqd  
_refine_ls_matrix_type            full 
_refine_ls_weighting_scheme       calc  
_refine_ls_weighting_details 
 'calc w=1/[\s^2^(Fo^2^)+(0.0473P)^2^+0.0000P] where P=(Fo^2^+2Fc^2^)/3' 
_atom_sites_solution_primary      direct 
_atom_sites_solution_secondary    difmap 
_refine_ls_extinction_method      none 
_refine_ls_extinction_coef        none 
_refine_ls_abs_structure_details 
 'Flack H D (1983), Acta Cryst. A39, 876-881' 
_refine_ls_abs_structure_Flack    0.8(7) 
_refine_ls_number_reflns          88 
_refine_ls_number_parameters      9 
_refine_ls_number_restraints      0 
_refine_ls_R_factor_all           0.0575 
_refine_ls_R_factor_gt            0.0524 
_refine_ls_wR_factor_ref          0.1024 
_refine_ls_wR_factor_gt           0.0994 
_refine_ls_goodness_of_fit_ref    1.168 
_refine_ls_restrained_S_all       1.168 
_refine_ls_shift/su_max           '<0.001'
_refine_ls_shift/su_mean          '<0.001'
 
loop_ 
 _atom_site_label 
 _atom_site_type_symbol 
 _atom_site_fract_x 
 _atom_site_fract_y 
 _atom_site_fract_z 
 _atom_site_U_iso_or_equiv 
 _atom_site_adp_type 
 _atom_site_occupancy 
 _atom_site_symmetry_multiplicity 
 _atom_site_calc_flag 
 _atom_site_refinement_flags 
 _atom_site_disorder_assembly 
 _atom_site_disorder_group 
Ba1 Ba 0.0000 0.0000 0.0000 0.0073(10) Uani 1 8 d S . . 
Ti1 Ti 0.5000 0.5000 0.476(5) 0.005(2) Uiso 1 8 d S . . 
O1 O 0.5000 0.5000 0.043(13) 0.005(8) Uiso 1 8 d S . . 
O2 O 0.0000 0.5000 0.533(13) 0.007(6) Uiso 1 4 d S . . 
 
loop_ 
 _atom_site_aniso_label 
 _atom_site_aniso_U_11 
 _atom_site_aniso_U_22 
 _atom_site_aniso_U_33 
 _atom_site_aniso_U_23 
 _atom_site_aniso_U_13 
 _atom_site_aniso_U_12 
Ba1 0.0055(10) 0.0055(10) 0.0108(16) 0.000 0.000 0.000 
 
_geom_special_details 
; 
 All esds (except the esd in the dihedral angle between two l.s. planes) 
 are estimated using the full covariance matrix.  The cell esds are taken 
 into account individually in the estimation of esds in distances, angles 
 and torsion angles; correlations between esds in cell parameters are only 
 used when they are defined by crystal symmetry.  An approximate (isotropic) 
 treatment of cell esds is used for estimating esds involving l.s. planes. 
; 
 
loop_ 
 _geom_bond_atom_site_label_1 
 _geom_bond_atom_site_label_2 
 _geom_bond_distance 
 _geom_bond_site_symmetry_2 
 _geom_bond_publ_flag 
Ba1 O2 2.75(4) 2_554 ? 
Ba1 O2 2.75(4) 1_544 ? 
Ba1 O2 2.75(4) 2_654 ? 
Ba1 O2 2.75(4) 1_554 ? 
Ba1 O1 2.827(3) . ? 
Ba1 O1 2.827(3) 1_445 ? 
Ba1 O1 2.827(3) 1_455 ? 
Ba1 O1 2.827(3) 1_545 ? 
Ba1 O2 2.94(4) 2_655 ? 
Ba1 O2 2.94(4) . ? 
Ba1 O2 2.94(4) 2 ? 
Ba1 O2 2.94(4) 1_545 ? 
Ti1 O1 1.75(5) . ? 
Ti1 O2 2.009(6) 2_665 ? 
Ti1 O2 2.009(6) 1_655 ? 
Ti1 O2 2.009(6) 2_655 ? 
Ti1 O2 2.009(6) . ? 
Ti1 O1 2.29(5) 1_556 ? 
Ti1 Ba1 3.414(12) 1_655 ? 
Ti1 Ba1 3.414(12) 1_565 ? 
Ti1 Ba1 3.414(12) 1_665 ? 
Ti1 Ba1 3.529(13) 1_666 ? 
Ti1 Ba1 3.529(13) 1_556 ? 
O1 Ti1 2.29(5) 1_554 ? 
O1 Ba1 2.827(3) 1_665 ? 
O1 Ba1 2.827(3) 1_655 ? 
O1 Ba1 2.827(3) 1_565 ? 
O2 Ti1 2.009(6) 1_455 ? 
O2 Ba1 2.75(4) 1_566 ? 
O2 Ba1 2.75(4) 1_556 ? 
O2 Ba1 2.94(4) 1_565 ? 
 
loop_ 
 _geom_angle_atom_site_label_1 
 _geom_angle_atom_site_label_2 
 _geom_angle_atom_site_label_3 
 _geom_angle 
 _geom_angle_site_symmetry_1 
 _geom_angle_site_symmetry_3 
 _geom_angle_publ_flag 
O2 Ba1 O2 61.8(9) 2_554 1_544 ? 
O2 Ba1 O2 93.2(16) 2_554 2_654 ? 
O2 Ba1 O2 61.8(9) 1_544 2_654 ? 
O2 Ba1 O2 61.8(9) 2_554 1_554 ? 
O2 Ba1 O2 93.2(16) 1_544 1_554 ? 
O2 Ba1 O2 61.8(9) 2_654 1_554 ? 
O2 Ba1 O1 123.7(10) 2_554 . ? 
O2 Ba1 O1 123.7(10) 1_544 . ? 
O2 Ba1 O1 62.0(9) 2_654 . ? 
O2 Ba1 O1 62.0(9) 1_554 . ? 
O2 Ba1 O1 61.9(9) 2_554 1_445 ? 
O2 Ba1 O1 61.9(9) 1_544 1_445 ? 
O2 Ba1 O1 123.7(10) 2_654 1_445 ? 
O2 Ba1 O1 123.7(10) 1_554 1_445 ? 
O1 Ba1 O1 173(2) . 1_445 ? 
O2 Ba1 O1 62.0(9) 2_554 1_455 ? 
O2 Ba1 O1 123.7(10) 1_544 1_455 ? 
O2 Ba1 O1 123.7(10) 2_654 1_455 ? 
O2 Ba1 O1 62.0(9) 1_554 1_455 ? 
O1 Ba1 O1 89.78(13) . 1_455 ? 
O1 Ba1 O1 89.78(13) 1_445 1_455 ? 
O2 Ba1 O1 123.7(10) 2_554 1_545 ? 
O2 Ba1 O1 62.0(9) 1_544 1_545 ? 
O2 Ba1 O1 62.0(9) 2_654 1_545 ? 
O2 Ba1 O1 123.7(10) 1_554 1_545 ? 
O1 Ba1 O1 89.78(13) . 1_545 ? 
O1 Ba1 O1 89.78(13) 1_445 1_545 ? 
O1 Ba1 O1 173(2) 1_455 1_545 ? 
O2 Ba1 O2 176.2(15) 2_554 2_655 ? 
O2 Ba1 O2 120.27(12) 1_544 2_655 ? 
O2 Ba1 O2 90.60(11) 2_654 2_655 ? 
O2 Ba1 O2 120.27(12) 1_554 2_655 ? 
O1 Ba1 O2 58.3(9) . 2_655 ? 
O1 Ba1 O2 115.7(10) 1_445 2_655 ? 
O1 Ba1 O2 115.7(10) 1_455 2_655 ? 
O1 Ba1 O2 58.3(9) 1_545 2_655 ? 
O2 Ba1 O2 120.27(12) 2_554 . ? 
O2 Ba1 O2 176.2(15) 1_544 . ? 
O2 Ba1 O2 120.27(12) 2_654 . ? 
O2 Ba1 O2 90.60(11) 1_554 . ? 
O1 Ba1 O2 58.3(9) . . ? 
O1 Ba1 O2 115.7(10) 1_445 . ? 
O1 Ba1 O2 58.3(9) 1_455 . ? 
O1 Ba1 O2 115.7(10) 1_545 . ? 
O2 Ba1 O2 57.4(8) 2_655 . ? 
O2 Ba1 O2 90.60(11) 2_554 2 ? 
O2 Ba1 O2 120.27(12) 1_544 2 ? 
O2 Ba1 O2 176.2(15) 2_654 2 ? 
O2 Ba1 O2 120.27(12) 1_554 2 ? 
O1 Ba1 O2 115.7(10) . 2 ? 
O1 Ba1 O2 58.3(9) 1_445 2 ? 
O1 Ba1 O2 58.3(9) 1_455 2 ? 
O1 Ba1 O2 115.7(10) 1_545 2 ? 
O2 Ba1 O2 85.6(14) 2_655 2 ? 
O2 Ba1 O2 57.4(8) . 2 ? 
O2 Ba1 O2 120.27(12) 2_554 1_545 ? 
O2 Ba1 O2 90.60(11) 1_544 1_545 ? 
O2 Ba1 O2 120.27(12) 2_654 1_545 ? 
O2 Ba1 O2 176.2(15) 1_554 1_545 ? 
O1 Ba1 O2 115.7(10) . 1_545 ? 
O1 Ba1 O2 58.3(9) 1_445 1_545 ? 
O1 Ba1 O2 115.7(10) 1_455 1_545 ? 
O1 Ba1 O2 58.3(9) 1_545 1_545 ? 
O2 Ba1 O2 57.4(8) 2_655 1_545 ? 
O2 Ba1 O2 85.6(14) . 1_545 ? 
O2 Ba1 O2 57.4(8) 2 1_545 ? 
O1 Ti1 O2 96.6(15) . 2_665 ? 
O1 Ti1 O2 96.6(15) . 1_655 ? 
O2 Ti1 O2 89.2(3) 2_665 1_655 ? 
O1 Ti1 O2 96.6(15) . 2_655 ? 
O2 Ti1 O2 167(3) 2_665 2_655 ? 
O2 Ti1 O2 89.2(3) 1_655 2_655 ? 
O1 Ti1 O2 96.6(15) . . ? 
O2 Ti1 O2 89.2(3) 2_665 . ? 
O2 Ti1 O2 167(3) 1_655 . ? 
O2 Ti1 O2 89.2(4) 2_655 . ? 
O1 Ti1 O1 180.000(14) . 1_556 ? 
O2 Ti1 O1 83.4(15) 2_665 1_556 ? 
O2 Ti1 O1 83.4(15) 1_655 1_556 ? 
O2 Ti1 O1 83.4(15) 2_655 1_556 ? 
O2 Ti1 O1 83.4(15) . 1_556 ? 
O1 Ti1 Ba1 55.7(3) . . ? 
O2 Ti1 Ba1 130.2(10) 2_665 . ? 
O2 Ti1 Ba1 130.2(10) 1_655 . ? 
O2 Ti1 Ba1 59.0(11) 2_655 . ? 
O2 Ti1 Ba1 59.0(11) . . ? 
O1 Ti1 Ba1 124.3(3) 1_556 . ? 
O1 Ti1 Ba1 55.7(3) . 1_655 ? 
O2 Ti1 Ba1 130.2(10) 2_665 1_655 ? 
O2 Ti1 Ba1 59.0(11) 1_655 1_655 ? 
O2 Ti1 Ba1 59.0(11) 2_655 1_655 ? 
O2 Ti1 Ba1 130.2(10) . 1_655 ? 
O1 Ti1 Ba1 124.3(3) 1_556 1_655 ? 
Ba1 Ti1 Ba1 71.5(3) . 1_655 ? 
O1 Ti1 Ba1 55.7(3) . 1_565 ? 
O2 Ti1 Ba1 59.0(11) 2_665 1_565 ? 
O2 Ti1 Ba1 130.2(10) 1_655 1_565 ? 
O2 Ti1 Ba1 130.2(10) 2_655 1_565 ? 
O2 Ti1 Ba1 59.0(11) . 1_565 ? 
O1 Ti1 Ba1 124.3(3) 1_556 1_565 ? 
Ba1 Ti1 Ba1 71.5(3) . 1_565 ? 
Ba1 Ti1 Ba1 111.5(6) 1_655 1_565 ? 
O1 Ti1 Ba1 55.7(3) . 1_665 ? 
O2 Ti1 Ba1 59.0(11) 2_665 1_665 ? 
O2 Ti1 Ba1 59.0(11) 1_655 1_665 ? 
O2 Ti1 Ba1 130.2(10) 2_655 1_665 ? 
O2 Ti1 Ba1 130.2(10) . 1_665 ? 
O1 Ti1 Ba1 124.3(3) 1_556 1_665 ? 
Ba1 Ti1 Ba1 111.5(6) . 1_665 ? 
Ba1 Ti1 Ba1 71.5(3) 1_655 1_665 ? 
Ba1 Ti1 Ba1 71.5(3) 1_565 1_665 ? 
O1 Ti1 Ba1 126.9(3) . 1_666 ? 
O2 Ti1 Ba1 50.9(10) 2_665 1_666 ? 
O2 Ti1 Ba1 50.9(10) 1_655 1_666 ? 
O2 Ti1 Ba1 119.5(12) 2_655 1_666 ? 
O2 Ti1 Ba1 119.5(12) . 1_666 ? 
O1 Ti1 Ba1 53.1(3) 1_556 1_666 ? 
Ba1 Ti1 Ba1 177.4(6) . 1_666 ? 
Ba1 Ti1 Ba1 109.76(3) 1_655 1_666 ? 
Ba1 Ti1 Ba1 109.76(3) 1_565 1_666 ? 
Ba1 Ti1 Ba1 71.17(3) 1_665 1_666 ? 
O1 Ti1 Ba1 126.9(3) . 1_556 ? 
O2 Ti1 Ba1 119.5(12) 2_665 1_556 ? 
O2 Ti1 Ba1 119.5(12) 1_655 1_556 ? 
O2 Ti1 Ba1 50.9(10) 2_655 1_556 ? 
O2 Ti1 Ba1 50.9(10) . 1_556 ? 
O1 Ti1 Ba1 53.1(3) 1_556 1_556 ? 
Ba1 Ti1 Ba1 71.17(3) . 1_556 ? 
Ba1 Ti1 Ba1 109.76(3) 1_655 1_556 ? 
Ba1 Ti1 Ba1 109.76(3) 1_565 1_556 ? 
Ba1 Ti1 Ba1 177.4(6) 1_665 1_556 ? 
Ba1 Ti1 Ba1 106.2(6) 1_666 1_556 ? 
Ti1 O1 Ti1 180.000(5) . 1_554 ? 
Ti1 O1 Ba1 93.5(10) . . ? 
Ti1 O1 Ba1 86.5(10) 1_554 . ? 
Ti1 O1 Ba1 93.5(10) . 1_665 ? 
Ti1 O1 Ba1 86.5(10) 1_554 1_665 ? 
Ba1 O1 Ba1 173(2) . 1_665 ? 
Ti1 O1 Ba1 93.5(10) . 1_655 ? 
Ti1 O1 Ba1 86.5(10) 1_554 1_655 ? 
Ba1 O1 Ba1 89.78(13) . 1_655 ? 
Ba1 O1 Ba1 89.78(13) 1_665 1_655 ? 
Ti1 O1 Ba1 93.5(10) . 1_565 ? 
Ti1 O1 Ba1 86.5(10) 1_554 1_565 ? 
Ba1 O1 Ba1 89.78(13) . 1_565 ? 
Ba1 O1 Ba1 89.78(13) 1_665 1_565 ? 
Ba1 O1 Ba1 173(2) 1_655 1_565 ? 
Ti1 O2 Ti1 167(3) 1_455 . ? 
Ti1 O2 Ba1 94.5(10) 1_455 1_566 ? 
Ti1 O2 Ba1 94.5(10) . 1_566 ? 
Ti1 O2 Ba1 94.5(10) 1_455 1_556 ? 
Ti1 O2 Ba1 94.5(10) . 1_556 ? 
Ba1 O2 Ba1 93.2(16) 1_566 1_556 ? 
Ti1 O2 Ba1 85.2(11) 1_455 . ? 
Ti1 O2 Ba1 85.2(11) . . ? 
Ba1 O2 Ba1 176.2(15) 1_566 . ? 
Ba1 O2 Ba1 90.60(11) 1_556 . ? 
Ti1 O2 Ba1 85.2(11) 1_455 1_565 ? 
Ti1 O2 Ba1 85.2(11) . 1_565 ? 
Ba1 O2 Ba1 90.60(11) 1_566 1_565 ? 
Ba1 O2 Ba1 176.2(15) 1_556 1_565 ? 
Ba1 O2 Ba1 85.6(14) . 1_565 ? 
 
loop_ 
 _geom_torsion_atom_site_label_1 
 _geom_torsion_atom_site_label_2 
 _geom_torsion_atom_site_label_3 
 _geom_torsion_atom_site_label_4 
 _geom_torsion 
 _geom_torsion_site_symmetry_1 
 _geom_torsion_site_symmetry_2 
 _geom_torsion_site_symmetry_3 
 _geom_torsion_site_symmetry_4 
 _geom_torsion_publ_flag 
O2 Ba1 Ti1 O1 -61.5(15) 2_554 . . . ? 
O2 Ba1 Ti1 O1 61.5(15) 1_544 . . . ? 
O2 Ba1 Ti1 O1 30.9(5) 2_654 . . . ? 
O2 Ba1 Ti1 O1 -30.9(5) 1_554 . . . ? 
O1 Ba1 Ti1 O1 180.000(3) 1_445 . . . ? 
O1 Ba1 Ti1 O1 -92.9(9) 1_455 . . . ? 
O1 Ba1 Ti1 O1 92.9(8) 1_545 . . . ? 
O2 Ba1 Ti1 O1 124.9(12) 2_655 . . . ? 
O2 Ba1 Ti1 O1 -124.9(12) . . . . ? 
O2 Ba1 Ti1 O1 -151.3(4) 2 . . . ? 
O2 Ba1 Ti1 O1 151.3(4) 1_545 . . . ? 
O2 Ba1 Ti1 O2 5.3(12) 2_554 . . 2_665 ? 
O2 Ba1 Ti1 O2 128(3) 1_544 . . 2_665 ? 
O2 Ba1 Ti1 O2 98(2) 2_654 . . 2_665 ? 
O2 Ba1 Ti1 O2 35.9(12) 1_554 . . 2_665 ? 
O1 Ba1 Ti1 O2 66.9(15) . . . 2_665 ? 
O1 Ba1 Ti1 O2 -113.1(15) 1_445 . . 2_665 ? 
O1 Ba1 Ti1 O2 -26.1(17) 1_455 . . 2_665 ? 
O1 Ba1 Ti1 O2 159.8(18) 1_545 . . 2_665 ? 
O2 Ba1 Ti1 O2 -168(3) 2_655 . . 2_665 ? 
O2 Ba1 Ti1 O2 -58.1(5) . . . 2_665 ? 
O2 Ba1 Ti1 O2 -84.4(12) 2 . . 2_665 ? 
O2 Ba1 Ti1 O2 -141.9(19) 1_545 . . 2_665 ? 
O2 Ba1 Ti1 O2 -128(3) 2_554 . . 1_655 ? 
O2 Ba1 Ti1 O2 -5.3(12) 1_544 . . 1_655 ? 
O2 Ba1 Ti1 O2 -35.9(11) 2_654 . . 1_655 ? 
O2 Ba1 Ti1 O2 -98(2) 1_554 . . 1_655 ? 
O1 Ba1 Ti1 O2 -66.9(15) . . . 1_655 ? 
O1 Ba1 Ti1 O2 113.1(15) 1_445 . . 1_655 ? 
O1 Ba1 Ti1 O2 -159.8(18) 1_455 . . 1_655 ? 
O1 Ba1 Ti1 O2 26.1(17) 1_545 . . 1_655 ? 
O2 Ba1 Ti1 O2 58.1(5) 2_655 . . 1_655 ? 
O2 Ba1 Ti1 O2 168(3) . . . 1_655 ? 
O2 Ba1 Ti1 O2 141.9(19) 2 . . 1_655 ? 
O2 Ba1 Ti1 O2 84.4(12) 1_545 . . 1_655 ? 
O2 Ba1 Ti1 O2 174(3) 2_554 . . 2_655 ? 
O2 Ba1 Ti1 O2 -63.4(8) 1_544 . . 2_655 ? 
O2 Ba1 Ti1 O2 -94.0(7) 2_654 . . 2_655 ? 
O2 Ba1 Ti1 O2 -155.9(16) 1_554 . . 2_655 ? 
O1 Ba1 Ti1 O2 -124.9(12) . . . 2_655 ? 
O1 Ba1 Ti1 O2 55.1(12) 1_445 . . 2_655 ? 
O1 Ba1 Ti1 O2 142.1(15) 1_455 . . 2_655 ? 
O1 Ba1 Ti1 O2 -32.0(14) 1_545 . . 2_655 ? 
O2 Ba1 Ti1 O2 110(2) . . . 2_655 ? 
O2 Ba1 Ti1 O2 83.8(16) 2 . . 2_655 ? 
O2 Ba1 Ti1 O2 26.3(8) 1_545 . . 2_655 ? 
O2 Ba1 Ti1 O2 63.4(8) 2_554 . . . ? 
O2 Ba1 Ti1 O2 -174(3) 1_544 . . . ? 
O2 Ba1 Ti1 O2 155.9(16) 2_654 . . . ? 
O2 Ba1 Ti1 O2 94.0(7) 1_554 . . . ? 
O1 Ba1 Ti1 O2 124.9(12) . . . . ? 
O1 Ba1 Ti1 O2 -55.1(12) 1_445 . . . ? 
O1 Ba1 Ti1 O2 32.0(14) 1_455 . . . ? 
O1 Ba1 Ti1 O2 -142.1(15) 1_545 . . . ? 
O2 Ba1 Ti1 O2 -110(2) 2_655 . . . ? 
O2 Ba1 Ti1 O2 -26.3(8) 2 . . . ? 
O2 Ba1 Ti1 O2 -83.8(16) 1_545 . . . ? 
O2 Ba1 Ti1 O1 118.5(15) 2_554 . . 1_556 ? 
O2 Ba1 Ti1 O1 -118.5(15) 1_544 . . 1_556 ? 
O2 Ba1 Ti1 O1 -149.1(5) 2_654 . . 1_556 ? 
O2 Ba1 Ti1 O1 149.1(5) 1_554 . . 1_556 ? 
O1 Ba1 Ti1 O1 180.000(2) . . . 1_556 ? 
O1 Ba1 Ti1 O1 0.000(2) 1_445 . . 1_556 ? 
O1 Ba1 Ti1 O1 87.1(8) 1_455 . . 1_556 ? 
O1 Ba1 Ti1 O1 -87.1(9) 1_545 . . 1_556 ? 
O2 Ba1 Ti1 O1 -55.1(12) 2_655 . . 1_556 ? 
O2 Ba1 Ti1 O1 55.1(12) . . . 1_556 ? 
O2 Ba1 Ti1 O1 28.7(4) 2 . . 1_556 ? 
O2 Ba1 Ti1 O1 -28.7(4) 1_545 . . 1_556 ? 
O2 Ba1 Ti1 Ba1 -122.1(15) 2_554 . . 1_655 ? 
O2 Ba1 Ti1 Ba1 0.9(16) 1_544 . . 1_655 ? 
O2 Ba1 Ti1 Ba1 -29.7(6) 2_654 . . 1_655 ? 
O2 Ba1 Ti1 Ba1 -91.6(5) 1_554 . . 1_655 ? 
O1 Ba1 Ti1 Ba1 -60.62(19) . . . 1_655 ? 
O1 Ba1 Ti1 Ba1 119.38(19) 1_445 . . 1_655 ? 
O1 Ba1 Ti1 Ba1 -153.5(9) 1_455 . . 1_655 ? 
O1 Ba1 Ti1 Ba1 32.3(9) 1_545 . . 1_655 ? 
O2 Ba1 Ti1 Ba1 64.3(12) 2_655 . . 1_655 ? 
O2 Ba1 Ti1 Ba1 174.4(12) . . . 1_655 ? 
O2 Ba1 Ti1 Ba1 148.1(4) 2 . . 1_655 ? 
O2 Ba1 Ti1 Ba1 90.7(5) 1_545 . . 1_655 ? 
O2 Ba1 Ti1 Ba1 -0.9(16) 2_554 . . 1_565 ? 
O2 Ba1 Ti1 Ba1 122.1(15) 1_544 . . 1_565 ? 
O2 Ba1 Ti1 Ba1 91.6(5) 2_654 . . 1_565 ? 
O2 Ba1 Ti1 Ba1 29.7(6) 1_554 . . 1_565 ? 
O1 Ba1 Ti1 Ba1 60.62(19) . . . 1_565 ? 
O1 Ba1 Ti1 Ba1 -119.38(19) 1_445 . . 1_565 ? 
O1 Ba1 Ti1 Ba1 -32.3(9) 1_455 . . 1_565 ? 
O1 Ba1 Ti1 Ba1 153.5(9) 1_545 . . 1_565 ? 
O2 Ba1 Ti1 Ba1 -174.4(12) 2_655 . . 1_565 ? 
O2 Ba1 Ti1 Ba1 -64.3(12) . . . 1_565 ? 
O2 Ba1 Ti1 Ba1 -90.7(5) 2 . . 1_565 ? 
O2 Ba1 Ti1 Ba1 -148.1(4) 1_545 . . 1_565 ? 
O2 Ba1 Ti1 Ba1 -61.5(15) 2_554 . . 1_665 ? 
O2 Ba1 Ti1 Ba1 61.5(15) 1_544 . . 1_665 ? 
O2 Ba1 Ti1 Ba1 30.9(5) 2_654 . . 1_665 ? 
O2 Ba1 Ti1 Ba1 -30.9(5) 1_554 . . 1_665 ? 
O1 Ba1 Ti1 Ba1 0.000(1) . . . 1_665 ? 
O1 Ba1 Ti1 Ba1 180.0 1_445 . . 1_665 ? 
O1 Ba1 Ti1 Ba1 -92.9(9) 1_455 . . 1_665 ? 
O1 Ba1 Ti1 Ba1 92.9(9) 1_545 . . 1_665 ? 
O2 Ba1 Ti1 Ba1 124.9(12) 2_655 . . 1_665 ? 
O2 Ba1 Ti1 Ba1 -124.9(12) . . . 1_665 ? 
O2 Ba1 Ti1 Ba1 -151.3(4) 2 . . 1_665 ? 
O2 Ba1 Ti1 Ba1 151.3(4) 1_545 . . 1_665 ? 
O2 Ba1 Ti1 Ba1 118.5(15) 2_554 . . 1_666 ? 
O2 Ba1 Ti1 Ba1 -118.5(15) 1_544 . . 1_666 ? 
O2 Ba1 Ti1 Ba1 -149.1(5) 2_654 . . 1_666 ? 
O2 Ba1 Ti1 Ba1 149.1(5) 1_554 . . 1_666 ? 
O1 Ba1 Ti1 Ba1 180.0 . . . 1_666 ? 
O1 Ba1 Ti1 Ba1 0.0 1_445 . . 1_666 ? 
O1 Ba1 Ti1 Ba1 87.1(9) 1_455 . . 1_666 ? 
O1 Ba1 Ti1 Ba1 -87.1(9) 1_545 . . 1_666 ? 
O2 Ba1 Ti1 Ba1 -55.1(12) 2_655 . . 1_666 ? 
O2 Ba1 Ti1 Ba1 55.1(12) . . . 1_666 ? 
O2 Ba1 Ti1 Ba1 28.7(4) 2 . . 1_666 ? 
O2 Ba1 Ti1 Ba1 -28.7(4) 1_545 . . 1_666 ? 
O2 Ba1 Ti1 Ba1 118.5(15) 2_554 . . 1_556 ? 
O2 Ba1 Ti1 Ba1 -118.5(15) 1_544 . . 1_556 ? 
O2 Ba1 Ti1 Ba1 -149.1(5) 2_654 . . 1_556 ? 
O2 Ba1 Ti1 Ba1 149.1(5) 1_554 . . 1_556 ? 
O1 Ba1 Ti1 Ba1 180.0 . . . 1_556 ? 
O1 Ba1 Ti1 Ba1 0.0 1_445 . . 1_556 ? 
O1 Ba1 Ti1 Ba1 87.1(9) 1_455 . . 1_556 ? 
O1 Ba1 Ti1 Ba1 -87.1(9) 1_545 . . 1_556 ? 
O2 Ba1 Ti1 Ba1 -55.1(12) 2_655 . . 1_556 ? 
O2 Ba1 Ti1 Ba1 55.1(12) . . . 1_556 ? 
O2 Ba1 Ti1 Ba1 28.7(4) 2 . . 1_556 ? 
O2 Ba1 Ti1 Ba1 -28.7(4) 1_545 . . 1_556 ? 
O2 Ti1 O1 Ti1 -56(100) 2_665 . . 1_554 ? 
O2 Ti1 O1 Ti1 -146(100) 1_655 . . 1_554 ? 
O2 Ti1 O1 Ti1 124(100) 2_655 . . 1_554 ? 
O2 Ti1 O1 Ti1 34(100) . . . 1_554 ? 
O1 Ti1 O1 Ti1 0.0 1_556 . . 1_554 ? 
Ba1 Ti1 O1 Ti1 79(100) . . . 1_554 ? 
Ba1 Ti1 O1 Ti1 169(100) 1_655 . . 1_554 ? 
Ba1 Ti1 O1 Ti1 -11(100) 1_565 . . 1_554 ? 
Ba1 Ti1 O1 Ti1 -101(100) 1_665 . . 1_554 ? 
Ba1 Ti1 O1 Ti1 -101(100) 1_666 . . 1_554 ? 
Ba1 Ti1 O1 Ti1 79(100) 1_556 . . 1_554 ? 
O2 Ti1 O1 Ba1 -135.000(4) 2_665 . . . ? 
O2 Ti1 O1 Ba1 135.000(1) 1_655 . . . ? 
O2 Ti1 O1 Ba1 45.000(3) 2_655 . . . ? 
O2 Ti1 O1 Ba1 -45.000(1) . . . . ? 
O1 Ti1 O1 Ba1 138(100) 1_556 . . . ? 
Ba1 Ti1 O1 Ba1 90.0 1_655 . . . ? 
Ba1 Ti1 O1 Ba1 -90.000(3) 1_565 . . . ? 
Ba1 Ti1 O1 Ba1 180.000(3) 1_665 . . . ? 
Ba1 Ti1 O1 Ba1 180.0 1_666 . . . ? 
Ba1 Ti1 O1 Ba1 0.000(3) 1_556 . . . ? 
O2 Ti1 O1 Ba1 45.000(4) 2_665 . . 1_665 ? 
O2 Ti1 O1 Ba1 -45.000(1) 1_655 . . 1_665 ? 
O2 Ti1 O1 Ba1 -135.000(3) 2_655 . . 1_665 ? 
O2 Ti1 O1 Ba1 135.000(1) . . . 1_665 ? 
O1 Ti1 O1 Ba1 -42(100) 1_556 . . 1_665 ? 
Ba1 Ti1 O1 Ba1 180.0 . . . 1_665 ? 
Ba1 Ti1 O1 Ba1 -90.0 1_655 . . 1_665 ? 
Ba1 Ti1 O1 Ba1 90.000(3) 1_565 . . 1_665 ? 
Ba1 Ti1 O1 Ba1 0.000(1) 1_666 . . 1_665 ? 
Ba1 Ti1 O1 Ba1 180.000(2) 1_556 . . 1_665 ? 
O2 Ti1 O1 Ba1 135.000(4) 2_665 . . 1_655 ? 
O2 Ti1 O1 Ba1 45.000(1) 1_655 . . 1_655 ? 
O2 Ti1 O1 Ba1 -45.000(3) 2_655 . . 1_655 ? 
O2 Ti1 O1 Ba1 -135.000(2) . . . 1_655 ? 
O1 Ti1 O1 Ba1 48(100) 1_556 . . 1_655 ? 
Ba1 Ti1 O1 Ba1 -90.0 . . . 1_655 ? 
Ba1 Ti1 O1 Ba1 180.000(3) 1_565 . . 1_655 ? 
Ba1 Ti1 O1 Ba1 90.000(3) 1_665 . . 1_655 ? 
Ba1 Ti1 O1 Ba1 90.0 1_666 . . 1_655 ? 
Ba1 Ti1 O1 Ba1 -90.000(3) 1_556 . . 1_655 ? 
O2 Ti1 O1 Ba1 -45.000(4) 2_665 . . 1_565 ? 
O2 Ti1 O1 Ba1 -135.0 1_655 . . 1_565 ? 
O2 Ti1 O1 Ba1 135.000(3) 2_655 . . 1_565 ? 
O2 Ti1 O1 Ba1 45.000(1) . . . 1_565 ? 
O1 Ti1 O1 Ba1 -132(100) 1_556 . . 1_565 ? 
Ba1 Ti1 O1 Ba1 90.0 . . . 1_565 ? 
Ba1 Ti1 O1 Ba1 180.0 1_655 . . 1_565 ? 
Ba1 Ti1 O1 Ba1 -90.000(3) 1_665 . . 1_565 ? 
Ba1 Ti1 O1 Ba1 -90.000(1) 1_666 . . 1_565 ? 
Ba1 Ti1 O1 Ba1 90.000(2) 1_556 . . 1_565 ? 
O2 Ba1 O1 Ti1 141.9(10) 2_554 . . . ? 
O2 Ba1 O1 Ti1 -141.9(10) 1_544 . . . ? 
O2 Ba1 O1 Ti1 -144.4(8) 2_654 . . . ? 
O2 Ba1 O1 Ti1 144.4(8) 1_554 . . . ? 
O1 Ba1 O1 Ti1 0.000(10) 1_445 . . . ? 
O1 Ba1 O1 Ti1 86.5(10) 1_455 . . . ? 
O1 Ba1 O1 Ti1 -86.5(10) 1_545 . . . ? 
O2 Ba1 O1 Ti1 -34.4(7) 2_655 . . . ? 
O2 Ba1 O1 Ti1 34.4(7) . . . . ? 
O2 Ba1 O1 Ti1 32.2(7) 2 . . . ? 
O2 Ba1 O1 Ti1 -32.2(7) 1_545 . . . ? 
O2 Ba1 O1 Ti1 -38.1(10) 2_554 . . 1_554 ? 
O2 Ba1 O1 Ti1 38.1(10) 1_544 . . 1_554 ? 
O2 Ba1 O1 Ti1 35.6(8) 2_654 . . 1_554 ? 
O2 Ba1 O1 Ti1 -35.6(8) 1_554 . . 1_554 ? 
O1 Ba1 O1 Ti1 180.000(10) 1_445 . . 1_554 ? 
O1 Ba1 O1 Ti1 -93.5(10) 1_455 . . 1_554 ? 
O1 Ba1 O1 Ti1 93.5(10) 1_545 . . 1_554 ? 
O2 Ba1 O1 Ti1 145.6(7) 2_655 . . 1_554 ? 
O2 Ba1 O1 Ti1 -145.6(7) . . . 1_554 ? 
O2 Ba1 O1 Ti1 -147.8(7) 2 . . 1_554 ? 
O2 Ba1 O1 Ti1 147.8(7) 1_545 . . 1_554 ? 
O2 Ba1 O1 Ba1 -38.1(10) 2_554 . . 1_665 ? 
O2 Ba1 O1 Ba1 38.1(10) 1_544 . . 1_665 ? 
O2 Ba1 O1 Ba1 35.6(8) 2_654 . . 1_665 ? 
O2 Ba1 O1 Ba1 -35.6(8) 1_554 . . 1_665 ? 
O1 Ba1 O1 Ba1 180.000(10) 1_445 . . 1_665 ? 
O1 Ba1 O1 Ba1 -93.5(10) 1_455 . . 1_665 ? 
O1 Ba1 O1 Ba1 93.5(10) 1_545 . . 1_665 ? 
O2 Ba1 O1 Ba1 145.6(7) 2_655 . . 1_665 ? 
O2 Ba1 O1 Ba1 -145.6(7) . . . 1_665 ? 
O2 Ba1 O1 Ba1 -147.8(7) 2 . . 1_665 ? 
O2 Ba1 O1 Ba1 147.8(7) 1_545 . . 1_665 ? 
O2 Ba1 O1 Ba1 -124.6(10) 2_554 . . 1_655 ? 
O2 Ba1 O1 Ba1 -48.3(18) 1_544 . . 1_655 ? 
O2 Ba1 O1 Ba1 -50.9(11) 2_654 . . 1_655 ? 
O2 Ba1 O1 Ba1 -122.1(14) 1_554 . . 1_655 ? 
O1 Ba1 O1 Ba1 93.5(10) 1_445 . . 1_655 ? 
O1 Ba1 O1 Ba1 180.0 1_455 . . 1_655 ? 
O1 Ba1 O1 Ba1 7(2) 1_545 . . 1_655 ? 
O2 Ba1 O1 Ba1 59.2(10) 2_655 . . 1_655 ? 
O2 Ba1 O1 Ba1 127.9(15) . . . 1_655 ? 
O2 Ba1 O1 Ba1 125.8(9) 2 . . 1_655 ? 
O2 Ba1 O1 Ba1 61.3(15) 1_545 . . 1_655 ? 
O2 Ba1 O1 Ba1 48.3(18) 2_554 . . 1_565 ? 
O2 Ba1 O1 Ba1 124.6(10) 1_544 . . 1_565 ? 
O2 Ba1 O1 Ba1 122.1(14) 2_654 . . 1_565 ? 
O2 Ba1 O1 Ba1 50.9(11) 1_554 . . 1_565 ? 
O1 Ba1 O1 Ba1 -93.5(10) 1_445 . . 1_565 ? 
O1 Ba1 O1 Ba1 -7(2) 1_455 . . 1_565 ? 
O1 Ba1 O1 Ba1 180.0 1_545 . . 1_565 ? 
O2 Ba1 O1 Ba1 -127.9(15) 2_655 . . 1_565 ? 
O2 Ba1 O1 Ba1 -59.2(10) . . . 1_565 ? 
O2 Ba1 O1 Ba1 -61.3(15) 2 . . 1_565 ? 
O2 Ba1 O1 Ba1 -125.8(9) 1_545 . . 1_565 ? 
O1 Ti1 O2 Ti1 0.000(16) . . . 1_455 ? 
O2 Ti1 O2 Ti1 96.6(14) 2_665 . . 1_455 ? 
O2 Ti1 O2 Ti1 180.000(2) 1_655 . . 1_455 ? 
O2 Ti1 O2 Ti1 -96.6(14) 2_655 . . 1_455 ? 
O1 Ti1 O2 Ti1 180.000(14) 1_556 . . 1_455 ? 
Ba1 Ti1 O2 Ti1 -43.0(6) . . . 1_455 ? 
Ba1 Ti1 O2 Ti1 -49.9(11) 1_655 . . 1_455 ? 
Ba1 Ti1 O2 Ti1 43.0(6) 1_565 . . 1_455 ? 
Ba1 Ti1 O2 Ti1 49.9(11) 1_665 . . 1_455 ? 
Ba1 Ti1 O2 Ti1 139.5(6) 1_666 . . 1_455 ? 
Ba1 Ti1 O2 Ti1 -133.2(9) 1_556 . . 1_455 ? 
O1 Ti1 O2 Ba1 -133.2(9) . . . 1_566 ? 
O2 Ti1 O2 Ba1 -37(2) 2_665 . . 1_566 ? 
O2 Ti1 O2 Ba1 46.8(9) 1_655 . . 1_566 ? 
O2 Ti1 O2 Ba1 130.2(7) 2_655 . . 1_566 ? 
O1 Ti1 O2 Ba1 46.8(9) 1_556 . . 1_566 ? 
Ba1 Ti1 O2 Ba1 -176.2(15) . . . 1_566 ? 
Ba1 Ti1 O2 Ba1 176.9(7) 1_655 . . 1_566 ? 
Ba1 Ti1 O2 Ba1 -90.2(3) 1_565 . . 1_566 ? 
Ba1 Ti1 O2 Ba1 -83.3(18) 1_665 . . 1_566 ? 
Ba1 Ti1 O2 Ba1 6.3(14) 1_666 . . 1_566 ? 
Ba1 Ti1 O2 Ba1 93.6(18) 1_556 . . 1_566 ? 
O1 Ti1 O2 Ba1 133.2(9) . . . 1_556 ? 
O2 Ti1 O2 Ba1 -130.2(7) 2_665 . . 1_556 ? 
O2 Ti1 O2 Ba1 -46.8(9) 1_655 . . 1_556 ? 
O2 Ti1 O2 Ba1 37(2) 2_655 . . 1_556 ? 
O1 Ti1 O2 Ba1 -46.8(9) 1_556 . . 1_556 ? 
Ba1 Ti1 O2 Ba1 90.2(3) . . . 1_556 ? 
Ba1 Ti1 O2 Ba1 83.3(18) 1_655 . . 1_556 ? 
Ba1 Ti1 O2 Ba1 176.2(15) 1_565 . . 1_556 ? 
Ba1 Ti1 O2 Ba1 -176.9(7) 1_665 . . 1_556 ? 
Ba1 Ti1 O2 Ba1 -87.3(6) 1_666 . . 1_556 ? 
O1 Ti1 O2 Ba1 43.0(6) . . . . ? 
O2 Ti1 O2 Ba1 139.6(9) 2_665 . . . ? 
O2 Ti1 O2 Ba1 -137.0(6) 1_655 . . . ? 
O2 Ti1 O2 Ba1 -54(2) 2_655 . . . ? 
O1 Ti1 O2 Ba1 -137.0(6) 1_556 . . . ? 
Ba1 Ti1 O2 Ba1 -6.9(16) 1_655 . . . ? 
Ba1 Ti1 O2 Ba1 86.0(13) 1_565 . . . ? 
Ba1 Ti1 O2 Ba1 92.9(8) 1_665 . . . ? 
Ba1 Ti1 O2 Ba1 -177.5(5) 1_666 . . . ? 
Ba1 Ti1 O2 Ba1 -90.2(3) 1_556 . . . ? 
O1 Ti1 O2 Ba1 -43.0(6) . . . 1_565 ? 
O2 Ti1 O2 Ba1 54(2) 2_665 . . 1_565 ? 
O2 Ti1 O2 Ba1 137.0(6) 1_655 . . 1_565 ? 
O2 Ti1 O2 Ba1 -139.6(9) 2_655 . . 1_565 ? 
O1 Ti1 O2 Ba1 137.0(6) 1_556 . . 1_565 ? 
Ba1 Ti1 O2 Ba1 -86.0(13) . . . 1_565 ? 
Ba1 Ti1 O2 Ba1 -92.9(8) 1_655 . . 1_565 ? 
Ba1 Ti1 O2 Ba1 6.9(16) 1_665 . . 1_565 ? 
Ba1 Ti1 O2 Ba1 96.5(12) 1_666 . . 1_565 ? 
Ba1 Ti1 O2 Ba1 -176.2(15) 1_556 . . 1_565 ? 
O2 Ba1 O2 Ti1 28(2) 2_554 . . 1_455 ? 
O2 Ba1 O2 Ti1 -94.5(10) 1_544 . . 1_455 ? 
O2 Ba1 O2 Ti1 142.8(5) 2_654 . . 1_455 ? 
O2 Ba1 O2 Ti1 85.5(10) 1_554 . . 1_455 ? 
O1 Ba1 O2 Ti1 141.5(14) . . . 1_455 ? 
O1 Ba1 O2 Ti1 -42.9(14) 1_445 . . 1_455 ? 
O1 Ba1 O2 Ti1 29.5(10) 1_455 . . 1_455 ? 
O1 Ba1 O2 Ti1 -146.1(9) 1_545 . . 1_455 ? 
O2 Ba1 O2 Ti1 -148.2(7) 2_655 . . 1_455 ? 
O2 Ba1 O2 Ti1 -40.8(13) 2 . . 1_455 ? 
O2 Ba1 O2 Ti1 -94.5(10) 1_545 . . 1_455 ? 
O2 Ba1 O2 Ti1 -142.8(5) 2_554 . . . ? 
O2 Ba1 O2 Ti1 94.5(10) 1_544 . . . ? 
O2 Ba1 O2 Ti1 -28(2) 2_654 . . . ? 
O2 Ba1 O2 Ti1 -85.5(10) 1_554 . . . ? 
O1 Ba1 O2 Ti1 -29.5(10) . . . . ? 
O1 Ba1 O2 Ti1 146.1(9) 1_445 . . . ? 
O1 Ba1 O2 Ti1 -141.5(14) 1_455 . . . ? 
O1 Ba1 O2 Ti1 42.9(14) 1_545 . . . ? 
O2 Ba1 O2 Ti1 40.8(13) 2_655 . . . ? 
O2 Ba1 O2 Ti1 148.2(7) 2 . . . ? 
O2 Ba1 O2 Ti1 94.5(10) 1_545 . . . ? 
O2 Ba1 O2 Ba1 -57.3(11) 2_554 . . 1_566 ? 
O2 Ba1 O2 Ba1 180.00(6) 1_544 . . 1_566 ? 
O2 Ba1 O2 Ba1 57.3(11) 2_654 . . 1_566 ? 
O2 Ba1 O2 Ba1 0.0 1_554 . . 1_566 ? 
O1 Ba1 O2 Ba1 56.0(7) . . . 1_566 ? 
O1 Ba1 O2 Ba1 -128.4(7) 1_445 . . 1_566 ? 
O1 Ba1 O2 Ba1 -56.0(7) 1_455 . . 1_566 ? 
O1 Ba1 O2 Ba1 128.4(7) 1_545 . . 1_566 ? 
O2 Ba1 O2 Ba1 126.3(3) 2_655 . . 1_566 ? 
O2 Ba1 O2 Ba1 -126.3(3) 2 . . 1_566 ? 
O2 Ba1 O2 Ba1 180.0 1_545 . . 1_566 ? 
O2 Ba1 O2 Ba1 122.7(11) 2_554 . . 1_556 ? 
O2 Ba1 O2 Ba1 0.00(6) 1_544 . . 1_556 ? 
O2 Ba1 O2 Ba1 -122.7(11) 2_654 . . 1_556 ? 
O2 Ba1 O2 Ba1 180.0 1_554 . . 1_556 ? 
O1 Ba1 O2 Ba1 -124.0(7) . . . 1_556 ? 
O1 Ba1 O2 Ba1 51.6(7) 1_445 . . 1_556 ? 
O1 Ba1 O2 Ba1 124.0(7) 1_455 . . 1_556 ? 
O1 Ba1 O2 Ba1 -51.6(7) 1_545 . . 1_556 ? 
O2 Ba1 O2 Ba1 -53.7(3) 2_655 . . 1_556 ? 
O2 Ba1 O2 Ba1 53.7(3) 2 . . 1_556 ? 
O2 Ba1 O2 Ba1 0.0 1_545 . . 1_556 ? 
O2 Ba1 O2 Ba1 -57.3(11) 2_554 . . 1_565 ? 
O2 Ba1 O2 Ba1 180.00(6) 1_544 . . 1_565 ? 
O2 Ba1 O2 Ba1 57.3(11) 2_654 . . 1_565 ? 
O2 Ba1 O2 Ba1 0.0 1_554 . . 1_565 ? 
O1 Ba1 O2 Ba1 56.0(7) . . . 1_565 ? 
O1 Ba1 O2 Ba1 -128.4(7) 1_445 . . 1_565 ? 
O1 Ba1 O2 Ba1 -56.0(7) 1_455 . . 1_565 ? 
O1 Ba1 O2 Ba1 128.4(7) 1_545 . . 1_565 ? 
O2 Ba1 O2 Ba1 126.3(3) 2_655 . . 1_565 ? 
O2 Ba1 O2 Ba1 -126.3(3) 2 . . 1_565 ? 
O2 Ba1 O2 Ba1 180.0 1_545 . . 1_565 ? 
 
_diffrn_measured_fraction_theta_max    1.000 
_diffrn_reflns_theta_full              29.26 
_diffrn_measured_fraction_theta_full   1.000 
_refine_diff_density_max    2.079 
_refine_diff_density_min   -1.980 
_refine_diff_density_rms    0.570 
