# Supplementary material for: X-ray diffractometry for the structure determination of a submicrometre single powder grain
Source: J Synchrotron Radiat. 2009 Apr 1;16(Pt 3):352–7. doi: 10.1107/S090904950900675X (PMC2678016; doi:10.1107/S090904950900675X)
Supplement: Supplementary file 2 [file s-16-00352-sup2.hkl]

# 
# h,k,l, Fc-squared, Fo-squared, sigma(Fo-squared) and status flag 
# 
data_I 
_shelx_title ' data1and2' 
_shelx_refln_list_code          4 
_shelx_F_calc_maximum       68.48 
_exptl_crystal_F_000       102.00 
_reflns_d_resolution_high  0.8527 
 
loop_ 
 _symmetry_equiv_pos_as_xyz 
 'x, y, z' 
 '-y, x, z' 
 '-x, -y, z' 
 'y, -x, z' 
 '-x, y, z' 
 'x, -y, z' 
 '-y, -x, z' 
 'y, x, z' 
 
_cell_length_a     3.9905 
_cell_length_b     3.9905 
_cell_length_c     4.0412 
_cell_angle_alpha  90.000 
_cell_angle_beta   90.000 
_cell_angle_gamma  90.000 
 
_shelx_F_squared_multiplier     1.000 
 
loop_ 
 _refln_index_h 
 _refln_index_k 
 _refln_index_l 
 _refln_F_squared_calc 
 _refln_F_squared_meas 
 _refln_F_squared_sigma 
 _refln_observed_status 
   0   1  -4      257.20       93.69     89.87 o 
   1   1  -4      838.37      523.14    146.12 o 
   1   2  -4      214.10       97.32    114.37 o 
   0   0  -3      338.90      380.10     55.02 o 
   0   1  -3     1476.21     1519.86     78.82 o 
   1   1  -3      747.38      833.03    115.09 o 
   0   2  -3      285.75      243.68     85.79 o 
   1   2  -3     1155.41     1189.52    109.55 o 
   2   2  -3      240.63      244.26    100.14 o 
   0   3  -3      937.35     1143.49    240.79 o 
   1   3  -3      458.12      433.22     88.61 o 
   2   3  -3      779.00      611.98    117.87 o 
   0   0  -2     4305.00     4494.67    209.79 o 
   0   1  -2      427.67      442.54     19.05 o 
   1   1  -2     2002.06     1867.67     48.59 o 
   0   2  -2     2772.22     2695.96    108.43 o 
   1   2  -2      349.34      293.88     26.64 o 
   2   2  -2     2017.69     1987.21     93.53 o 
   0   3  -2      293.47      353.10     86.77 o 
   1   3  -2     1177.34     1206.24     80.17 o 
   2   3  -2      246.20      269.75     89.28 o 
   3   3  -2      801.04     1211.13    308.69 o 
   0   4  -2     1267.20     1538.78    203.90 o 
   1   4  -2      205.84      161.44     79.66 o 
   0   0  -1      546.35      546.17     98.10 o 
   0   1  -1     3158.10     3041.37    103.31 o 
   1   1  -1     1786.57     1883.61     61.97 o 
   0   2  -1      413.95      496.54     47.91 o 
   1   2  -1     2064.21     1968.80     42.53 o 
   2   2  -1      344.38      357.04     42.28 o 
   0   3  -1     1536.67     1517.62    144.50 o 
   1   3  -1      789.21      839.69     76.06 o 
   2   3  -1     1211.70     1347.85     80.77 o 
   3   3  -1      488.50      497.59    107.56 o 
   0   4  -1      247.08      198.74     61.97 o 
   1   4  -1      986.97      965.61     81.92 o 
   2   4  -1      207.70      232.15     98.57 o 
   0   1   0      545.96      543.10     41.86 o 
   1   1   0     3152.29     3090.45     93.24 o 
   0   2   0     4689.30     5049.39    129.68 o 
   1   2   0      411.48      423.03     23.53 o 
   2   2   0     3020.65     2623.05     94.01 o 
   0   3   0      341.16      330.84     56.36 o 
   1   3   0     1550.92     1513.95     71.73 o 
   2   3   0      288.77      284.35     37.12 o 
   3   3   0     1001.64      948.66     99.68 o 
   0   4   0     1706.35     1712.35    129.62 o 
   1   4   0      243.17      272.71     49.77 o 
   2   4   0     1379.59     1234.18     83.87 o 
   0   0   1      553.63      454.25     68.99 o 
   0   1   1     3129.01     3045.57     66.99 o 
   1   1   1     1817.53     2048.64     69.26 o 
   0   2   1      419.10      385.70     32.62 o 
   1   2   1     2045.26     1964.79     47.78 o 
   2   2   1      348.37      418.71     52.91 o 
   0   3   1     1522.84     1617.90     79.91 o 
   1   3   1      804.51      791.39     54.97 o 
   2   3   1     1200.81     1188.22     68.40 o 
   3   3   1      498.67      443.03     90.28 o 
   0   4   1      249.82      137.02     79.30 o 
   1   4   1      977.90      906.64     87.31 o 
   2   4   1      210.15      205.97     46.17 o 
   0   0   2     4356.62     4590.42    207.48 o 
   0   1   2      430.35      402.56     23.45 o 
   1   1   2     1974.93     1897.48     94.28 o 
   0   2   2     2805.96     2943.84    148.81 o 
   1   2   2      351.83      354.92     25.16 o 
   2   2   2     2042.57     1971.36     64.01 o 
   0   3   2      295.57      434.76     82.76 o 
   1   3   2     1162.08     1458.63     86.14 o 
   2   3   2      248.05      287.17     51.24 o 
   3   3   2      790.25      743.98    130.52 o 
   0   4   2     1283.55     2099.13    295.18 o 
   1   4   2      207.57      230.03     61.81 o 
   0   0   3      349.54      414.82     69.98 o 
   0   1   3     1439.48     1426.20     49.81 o 
   1   1   3      790.02      865.20     60.29 o 
   0   2   3      294.33      335.46     55.82 o 
   1   2   3     1126.60     1255.20     73.14 o 
   2   2   3      247.93      157.09     48.63 o 
   0   3   3      913.41     1364.59    121.46 o 
   1   3   3      486.30      478.45     59.16 o 
   2   3   3      758.25      707.36     83.63 o 
   0   0   4     1251.16     1042.80     86.54 o 
   0   1   4      260.93      312.22     61.89 o 
   1   1   4      815.28     1291.06    206.00 o 
   0   2   4     1012.93     1360.05    251.20 o 
   1   2   4      217.54      156.93     62.58 o 
                                                 
